# Supplementary material for: Dbf4-dependent kinase promotes cell cycle controlled resection of DNA double-strand breaks and repair by homologous recombination
Source: Nat Commun. 2024 Apr 3;15:2890. doi: 10.1038/s41467-024-46951-z (PMC10991553; doi:10.1038/s41467-024-46951-z)
Supplement: Supplementary file 4 — Supplementary Data 1 [file 41467_2024_46951_MOESM4_ESM.xlsx]

## Sheet: Supplementary data 1
GO-BP analysis DDK cluster (using 'Gene names' list from Perseus as input)
Supplementary Data 1
Analysis Type:	PANTHER Overrepresentation Test (Released 20230705)
Annotation Version and Release Date:	GO Ontology database DOI: 10.5281/zenodo.7942786 Released 2023-05-10
Analyzed List:	upload_1 (Saccharomyces cerevisiae)
Reference List:	Saccharomyces cerevisiae (all genes in database)
Test Type:	FISHER
Correction:	FDR
GO biological process complete	Saccharomyces cerevisiae - REFLIST (6050)	upload_1 (533)	upload_1 (expected)	upload_1 (over/under)	upload_1 (fold Enrichment)	upload_1 (raw P-value)	upload_1 (FDR)
regulation of mating type switching (GO:0031494)	6	5	.53	+	9.46	1.05E-03	2.94E-02
positive regulation of mitotic cytokinesis (GO:1903490)	10	6	.88	+	6.81	1.08E-03	3.02E-02
positive regulation of mitotic cytokinetic process (GO:1903438)	10	6	.88	+	6.81	1.08E-03	3.00E-02
positive regulation of cell division (GO:0051781)	11	6	.97	+	6.19	1.56E-03	3.98E-02
positive regulation of cytokinesis (GO:0032467)	11	6	.97	+	6.19	1.56E-03	3.96E-02
actin cortical patch assembly (GO:0000147)	15	8	1.32	+	6.05	2.88E-04	1.07E-02
regulation of mitotic cytokinesis (GO:1902412)	15	7	1.32	+	5.30	1.27E-03	3.43E-02
rDNA heterochromatin formation (GO:0000183)	22	9	1.94	+	4.64	5.58E-04	1.77E-02
facultative heterochromatin formation (GO:0140718)	22	9	1.94	+	4.64	5.58E-04	1.76E-02
regulation of cytokinetic process (GO:0032954)	20	8	1.76	+	4.54	1.27E-03	3.46E-02
positive regulation of filamentous growth (GO:0090033)	20	8	1.76	+	4.54	1.27E-03	3.44E-02
regulation of cytokinesis (GO:0032465)	28	11	2.47	+	4.46	1.82E-04	7.29E-03
regulation of cell division (GO:0051302)	28	11	2.47	+	4.46	1.82E-04	7.23E-03
silent mating-type cassette heterochromatin formation (GO:0030466)	42	16	3.70	+	4.32	8.83E-06	4.62E-04
nucleolar chromatin organization (GO:1990700)	32	12	2.82	+	4.26	1.33E-04	5.51E-03
nucleolus organization (GO:0007000)	33	12	2.91	+	4.13	1.68E-04	6.79E-03
carbon catabolite activation of transcription (GO:0045991)	26	9	2.29	+	3.93	1.46E-03	3.83E-02
positive regulation of transcription elongation by RNA polymerase II (GO:0032968)	44	15	3.88	+	3.87	4.84E-05	2.18E-03
regulation of transcription elongation by RNA polymerase II (GO:0034243)	47	16	4.14	+	3.86	2.76E-05	1.30E-03
positive regulation of signaling (GO:0023056)	36	12	3.17	+	3.78	3.26E-04	1.18E-02
regulation of DNA-templated transcription elongation (GO:0032784)	55	18	4.85	+	3.71	1.37E-05	6.91E-04
positive regulation of DNA-templated transcription, elongation (GO:0032786)	52	17	4.58	+	3.71	2.39E-05	1.15E-03
carbon catabolite regulation of transcription from RNA polymerase II promoter (GO:0000429)	34	11	3.00	+	3.67	7.07E-04	2.16E-02
negative regulation of reproductive process (GO:2000242)	31	10	2.73	+	3.66	1.25E-03	3.42E-02
DNA-templated transcription termination (GO:0006353)	38	12	3.35	+	3.58	4.89E-04	1.63E-02
carbon catabolite regulation of transcription (GO:0045990)	38	12	3.35	+	3.58	4.89E-04	1.62E-02
positive regulation of signal transduction (GO:0009967)	35	11	3.08	+	3.57	8.62E-04	2.53E-02
regulation of growth of unicellular organism as a thread of attached cells (GO:0070784)	32	10	2.82	+	3.55	1.53E-03	3.92E-02
regulation of filamentous growth of a population of unicellular organisms (GO:1900428)	36	11	3.17	+	3.47	1.05E-03	2.93E-02
regulation of filamentous growth (GO:0010570)	40	12	3.52	+	3.41	7.16E-04	2.17E-02
cellular response to nutrient (GO:0031670)	51	15	4.49	+	3.34	1.92E-04	7.41E-03
regulation of exit from mitosis (GO:0007096)	41	12	3.61	+	3.32	8.59E-04	2.54E-02
cortical cytoskeleton organization (GO:0030865)	48	14	4.23	+	3.31	3.35E-04	1.21E-02
response to nutrient (GO:0007584)	52	15	4.58	+	3.27	2.29E-04	8.64E-03
heterochromatin organization (GO:0070828)	106	30	9.34	+	3.21	2.72E-07	2.20E-05
negative regulation of gene expression, epigenetic (GO:0045814)	106	30	9.34	+	3.21	2.72E-07	2.16E-05
heterochromatin formation (GO:0031507)	106	30	9.34	+	3.21	2.72E-07	2.12E-05
constitutive heterochromatin formation (GO:0140719)	82	23	7.22	+	3.18	7.73E-06	4.18E-04
sister chromatid segregation (GO:0000819)	61	17	5.37	+	3.16	1.27E-04	5.28E-03
epigenetic regulation of gene expression (GO:0040029)	108	30	9.51	+	3.15	3.81E-07	2.84E-05
cortical actin cytoskeleton organization (GO:0030866)	47	13	4.14	+	3.14	8.25E-04	2.47E-02
regulation of growth (GO:0040008)	51	14	4.49	+	3.12	5.60E-04	1.73E-02
regulation of reproductive process (GO:2000241)	70	19	6.17	+	3.08	6.93E-05	3.05E-03
negative regulation of mitotic cell cycle (GO:0045930)	86	23	7.58	+	3.04	1.49E-05	7.46E-04
negative regulation of cell cycle process (GO:0010948)	128	34	11.28	+	3.02	1.56E-07	1.35E-05
negative regulation of cell cycle (GO:0045786)	132	35	11.63	+	3.01	1.06E-07	9.48E-06
mitotic nuclear division (GO:0140014)	61	16	5.37	+	2.98	3.55E-04	1.26E-02
microtubule cytoskeleton organization involved in mitosis (GO:1902850)	46	12	4.05	+	2.96	1.98E-03	4.88E-02
establishment of cell polarity (GO:0030010)	70	18	6.17	+	2.92	1.91E-04	7.43E-03
establishment or maintenance of cell polarity (GO:0007163)	102	26	8.99	+	2.89	8.64E-06	4.57E-04
mitotic sister chromatid segregation (GO:0000070)	51	13	4.49	+	2.89	1.56E-03	3.98E-02
transcription elongation by RNA polymerase II (GO:0006368)	63	16	5.55	+	2.88	4.81E-04	1.61E-02
regulation of actin filament-based process (GO:0032970)	64	16	5.64	+	2.84	5.58E-04	1.75E-02
regulation of actin cytoskeleton organization (GO:0032956)	64	16	5.64	+	2.84	5.58E-04	1.74E-02
positive regulation of response to stimulus (GO:0048584)	52	13	4.58	+	2.84	1.80E-03	4.54E-02
chromatin remodeling (GO:0006338)	242	59	21.32	+	2.77	6.65E-11	8.33E-09
positive regulation of transcription by RNA polymerase II (GO:0045944)	292	71	25.72	+	2.76	6.28E-13	1.49E-10
regulation of mitotic cell cycle (GO:0007346)	150	36	13.21	+	2.72	6.76E-07	4.95E-05
DNA-templated transcription elongation (GO:0006354)	71	17	6.26	+	2.72	5.78E-04	1.77E-02
negative regulation of mitotic cell cycle phase transition (GO:1901991)	67	16	5.90	+	2.71	8.52E-04	2.54E-02
regulation of intracellular signal transduction (GO:1902531)	97	23	8.55	+	2.69	1.11E-04	4.74E-03
regulation of signaling (GO:0023051)	144	34	12.69	+	2.68	1.83E-06	1.21E-04
microtubule cytoskeleton organization (GO:0000226)	85	20	7.49	+	2.67	3.68E-04	1.30E-02
positive regulation of RNA biosynthetic process (GO:1902680)	341	80	30.04	+	2.66	9.18E-14	2.91E-11
positive regulation of DNA-templated transcription (GO:0045893)	341	80	30.04	+	2.66	9.18E-14	2.73E-11
regulation of signal transduction (GO:0009966)	143	33	12.60	+	2.62	3.75E-06	2.29E-04
regulation of protein localization (GO:0032880)	74	17	6.52	+	2.61	1.30E-03	3.47E-02
transcription by RNA polymerase II (GO:0006366)	157	36	13.83	+	2.60	1.47E-06	9.87E-05
negative regulation of transcription by RNA polymerase II (GO:0000122)	141	32	12.42	+	2.58	6.95E-06	3.94E-04
regulation of cellular localization (GO:0060341)	89	20	7.84	+	2.55	4.90E-04	1.61E-02
negative regulation of RNA biosynthetic process (GO:1902679)	176	39	15.51	+	2.52	1.26E-06	8.68E-05
negative regulation of DNA-templated transcription (GO:0045892)	176	39	15.51	+	2.52	1.26E-06	8.56E-05
negative regulation of cell cycle phase transition (GO:1901988)	104	23	9.16	+	2.51	2.02E-04	7.77E-03
microtubule-based process (GO:0007017)	95	21	8.37	+	2.51	3.98E-04	1.39E-02
regulation of cell communication (GO:0010646)	150	33	13.21	+	2.50	1.11E-05	5.66E-04
negative regulation of RNA metabolic process (GO:0051253)	187	41	16.47	+	2.49	7.74E-07	5.50E-05
regulation of localization (GO:0032879)	146	32	12.86	+	2.49	1.63E-05	8.08E-04
nucleus organization (GO:0006997)	96	21	8.46	+	2.48	4.38E-04	1.49E-02
regulation of response to stimulus (GO:0048583)	197	43	17.36	+	2.48	6.98E-07	5.03E-05
positive regulation of nucleobase-containing compound metabolic process (GO:0045935)	417	91	36.74	+	2.48	6.36E-14	2.16E-11
positive regulation of RNA metabolic process (GO:0051254)	392	85	34.53	+	2.46	7.06E-13	1.60E-10
chromatin organization (GO:0006325)	309	67	27.22	+	2.46	2.80E-10	3.17E-08
regulation of cytoskeleton organization (GO:0051493)	88	19	7.75	+	2.45	9.50E-04	2.72E-02
regulation of mRNA metabolic process (GO:1903311)	79	17	6.96	+	2.44	1.88E-03	4.72E-02
double-strand break repair (GO:0006302)	140	30	12.33	+	2.43	4.09E-05	1.87E-03
negative regulation of nucleobase-containing compound metabolic process (GO:0045934)	224	48	19.73	+	2.43	1.60E-07	1.36E-05
regulation of cell cycle process (GO:0010564)	249	53	21.94	+	2.42	5.38E-08	5.02E-06
positive regulation of macromolecule biosynthetic process (GO:0010557)	391	82	34.45	+	2.38	8.87E-12	1.69E-09
regulation of cell cycle (GO:0051726)	292	61	25.72	+	2.37	8.20E-09	8.49E-07
regulation of transcription by RNA polymerase II (GO:0006357)	455	95	40.09	+	2.37	1.66E-13	4.40E-11
regulation of mitotic cell cycle phase transition (GO:1901990)	120	25	10.57	+	2.36	2.76E-04	1.04E-02
positive regulation of cellular biosynthetic process (GO:0031328)	403	83	35.50	+	2.34	1.64E-11	2.52E-09
protein-DNA complex organization (GO:0071824)	380	78	33.48	+	2.33	1.03E-10	1.22E-08
negative regulation of cellular component organization (GO:0051129)	117	24	10.31	+	2.33	4.34E-04	1.49E-02
actin filament-based process (GO:0030029)	122	25	10.75	+	2.33	3.21E-04	1.18E-02
mitotic cell cycle (GO:0000278)	304	62	26.78	+	2.31	1.01E-08	1.03E-06
positive regulation of biosynthetic process (GO:0009891)	407	83	35.86	+	2.31	2.20E-11	3.27E-09
regulation of RNA biosynthetic process (GO:2001141)	540	110	47.57	+	2.31	4.96E-15	2.62E-12
regulation of DNA-templated transcription (GO:0006355)	540	110	47.57	+	2.31	4.96E-15	2.36E-12
actin cytoskeleton organization (GO:0030036)	118	24	10.40	+	2.31	4.68E-04	1.58E-02
DNA-templated transcription (GO:0006351)	259	52	22.82	+	2.28	3.12E-07	2.39E-05
endocytosis (GO:0006897)	120	24	10.57	+	2.27	5.50E-04	1.76E-02
RNA biosynthetic process (GO:0032774)	261	52	22.99	+	2.26	3.60E-07	2.72E-05
cytoskeleton organization (GO:0007010)	231	46	20.35	+	2.26	2.38E-06	1.55E-04
regulation of cell cycle phase transition (GO:1901987)	161	32	14.18	+	2.26	7.60E-05	3.32E-03
positive regulation of cellular process (GO:0048522)	674	133	59.38	+	2.24	2.71E-17	2.58E-14
nuclear chromosome segregation (GO:0098813)	112	22	9.87	+	2.23	1.16E-03	3.18E-02
regulation of RNA metabolic process (GO:0051252)	611	120	53.83	+	2.23	2.17E-15	1.29E-12
mitotic cell cycle process (GO:1903047)	291	57	25.64	+	2.22	1.55E-07	1.36E-05
positive regulation of biological process (GO:0048518)	729	142	64.22	+	2.21	4.38E-18	5.21E-15
positive regulation of macromolecule metabolic process (GO:0010604)	504	97	44.40	+	2.18	6.20E-12	1.23E-09
positive regulation of cellular metabolic process (GO:0031325)	508	97	44.75	+	2.17	1.16E-11	1.91E-09
negative regulation of macromolecule biosynthetic process (GO:0010558)	257	49	22.64	+	2.16	2.62E-06	1.69E-04
chromosome segregation (GO:0007059)	158	30	13.92	+	2.16	3.20E-04	1.18E-02
positive regulation of nitrogen compound metabolic process (GO:0051173)	501	95	44.14	+	2.15	2.65E-11	3.81E-09
negative regulation of gene expression (GO:0010629)	254	48	22.38	+	2.15	4.02E-06	2.42E-04
regulation of nucleobase-containing compound metabolic process (GO:0019219)	699	132	61.58	+	2.14	8.76E-16	6.95E-13
nuclear division (GO:0000280)	144	27	12.69	+	2.13	8.64E-04	2.52E-02
positive regulation of metabolic process (GO:0009893)	544	102	47.93	+	2.13	6.17E-12	1.28E-09
protein phosphorylation (GO:0006468)	128	24	11.28	+	2.13	1.33E-03	3.52E-02
intracellular signal transduction (GO:0035556)	251	47	22.11	+	2.13	6.17E-06	3.54E-04
cellular response to organic substance (GO:0071310)	139	26	12.25	+	2.12	7.93E-04	2.39E-02
cell communication (GO:0007154)	450	84	39.64	+	2.12	8.30E-10	9.19E-08
negative regulation of cellular process (GO:0048523)	565	105	49.78	+	2.11	4.60E-12	9.94E-10
signal transduction (GO:0007165)	341	63	30.04	+	2.10	2.33E-07	1.95E-05
signaling (GO:0023052)	341	63	30.04	+	2.10	2.33E-07	1.92E-05
telomere organization (GO:0032200)	130	24	11.45	+	2.10	1.51E-03	3.93E-02
cell division (GO:0051301)	277	51	24.40	+	2.09	3.67E-06	2.27E-04
import into cell (GO:0098657)	148	27	13.04	+	2.07	1.02E-03	2.90E-02
negative regulation of macromolecule metabolic process (GO:0010605)	469	85	41.32	+	2.06	2.59E-09	2.80E-07
negative regulation of biosynthetic process (GO:0009890)	283	51	24.93	+	2.05	7.00E-06	3.92E-04
negative regulation of cellular biosynthetic process (GO:0031327)	278	50	24.49	+	2.04	9.46E-06	4.90E-04
organelle fission (GO:0048285)	156	28	13.74	+	2.04	9.11E-04	2.64E-02
negative regulation of biological process (GO:0048519)	716	128	63.08	+	2.03	1.20E-13	3.37E-11
regulation of gene expression (GO:0010468)	850	150	74.88	+	2.00	1.17E-15	7.93E-13
negative regulation of nitrogen compound metabolic process (GO:0051172)	332	58	29.25	+	1.98	3.38E-06	2.12E-04
chromosome organization (GO:0051276)	327	57	28.81	+	1.98	4.53E-06	2.69E-04
negative regulation of metabolic process (GO:0009892)	513	88	45.19	+	1.95	1.62E-08	1.61E-06
negative regulation of cellular metabolic process (GO:0031324)	352	60	31.01	+	1.93	5.68E-06	3.30E-04
cell cycle process (GO:0022402)	586	98	51.63	+	1.90	5.19E-09	5.48E-07
regulation of cellular process (GO:0050794)	1489	249	131.18	+	1.90	7.98E-26	1.27E-22
DNA repair (GO:0006281)	299	50	26.34	+	1.90	4.80E-05	2.17E-03
regulation of macromolecule biosynthetic process (GO:0010556)	737	123	64.93	+	1.89	3.01E-11	4.09E-09
cell cycle (GO:0007049)	721	120	63.52	+	1.89	7.42E-11	9.05E-09
regulation of biological process (GO:0050789)	1620	269	142.72	+	1.88	1.97E-28	9.38E-25
regulation of cellular biosynthetic process (GO:0031326)	754	125	66.43	+	1.88	2.93E-11	4.10E-09
regulation of biosynthetic process (GO:0009889)	774	127	68.19	+	1.86	4.36E-11	5.61E-09
regulation of cellular component organization (GO:0051128)	397	65	34.98	+	1.86	7.68E-06	4.20E-04
regulation of macromolecule metabolic process (GO:0060255)	1032	168	90.92	+	1.85	8.07E-15	3.20E-12
DNA damage response (GO:0006974)	343	55	30.22	+	1.82	5.93E-05	2.64E-03
biological regulation (GO:0065007)	1734	278	152.76	+	1.82	2.21E-27	5.26E-24
cellular response to stimulus (GO:0051716)	992	159	87.39	+	1.82	2.11E-13	5.29E-11
regulation of metabolic process (GO:0019222)	1112	177	97.97	+	1.81	7.17E-15	3.10E-12
response to stimulus (GO:0050896)	1104	175	97.26	+	1.80	1.55E-14	5.68E-12
regulation of nitrogen compound metabolic process (GO:0051171)	925	146	81.49	+	1.79	1.01E-11	1.77E-09
regulation of cellular metabolic process (GO:0031323)	953	149	83.96	+	1.77	1.12E-11	1.91E-09
regulation of primary metabolic process (GO:0080090)	968	151	85.28	+	1.77	9.62E-12	1.76E-09
protein-containing complex organization (GO:0043933)	802	119	70.66	+	1.68	5.08E-08	4.83E-06
DNA metabolic process (GO:0006259)	499	74	43.96	+	1.68	3.79E-05	1.75E-03
cellular response to chemical stimulus (GO:0070887)	321	47	28.28	+	1.66	1.52E-03	3.94E-02
nucleobase-containing compound biosynthetic process (GO:0034654)	485	70	42.73	+	1.64	1.21E-04	5.10E-03
cellular response to stress (GO:0033554)	646	93	56.91	+	1.63	7.91E-06	4.23E-04
vesicle-mediated transport (GO:0016192)	426	61	37.53	+	1.63	5.08E-04	1.63E-02
response to stress (GO:0006950)	703	100	61.93	+	1.61	4.66E-06	2.74E-04
response to chemical (GO:0042221)	456	62	40.17	+	1.54	1.36E-03	3.60E-02
aromatic compound biosynthetic process (GO:0019438)	551	72	48.54	+	1.48	1.49E-03	3.90E-02
cellular component organization (GO:0016043)	1889	243	166.42	+	1.46	3.88E-11	5.13E-09
nucleic acid metabolic process (GO:0090304)	1327	168	116.91	+	1.44	1.09E-06	7.63E-05
organelle organization (GO:0006996)	1181	147	104.05	+	1.41	1.77E-05	8.67E-04
cellular component assembly (GO:0022607)	721	89	63.52	+	1.40	1.92E-03	4.77E-02
cellular component organization or biogenesis (GO:0071840)	2166	266	190.82	+	1.39	2.12E-10	2.46E-08
cellular localization (GO:0051641)	1015	123	89.42	+	1.38	4.07E-04	1.41E-02
localization (GO:0051179)	1532	180	134.97	+	1.33	3.60E-05	1.68E-03
nucleobase-containing compound metabolic process (GO:0006139)	1524	175	134.26	+	1.30	1.59E-04	6.48E-03
establishment of localization (GO:0051234)	1371	157	120.78	+	1.30	4.96E-04	1.62E-02
cellular aromatic compound metabolic process (GO:0006725)	1608	178	141.66	+	1.26	9.38E-04	2.71E-02
heterocycle metabolic process (GO:0046483)	1624	177	143.07	+	1.24	1.97E-03	4.87E-02
macromolecule metabolic process (GO:0043170)	2396	256	211.09	+	1.21	1.86E-04	7.31E-03
cellular process (GO:0009987)	4841	486	426.49	+	1.14	1.62E-11	2.56E-09
organonitrogen compound metabolic process (GO:1901564)	1771	115	156.02	-	.74	1.41E-04	5.79E-03
small molecule metabolic process (GO:0044281)	735	36	64.75	-	.56	1.04E-04	4.48E-03
organonitrogen compound biosynthetic process (GO:1901566)	877	34	77.26	-	.44	2.05E-08	1.99E-06
carboxylic acid metabolic process (GO:0019752)	394	15	34.71	-	.43	3.36E-04	1.20E-02
translation (GO:0006412)	369	11	32.51	-	.34	2.59E-05	1.23E-03
peptide biosynthetic process (GO:0043043)	373	11	32.86	-	.33	1.89E-05	9.18E-04
amide biosynthetic process (GO:0043604)	424	12	37.35	-	.32	2.78E-06	1.77E-04
peptide metabolic process (GO:0006518)	391	11	34.45	-	.32	7.22E-06	4.00E-04
mitochondrion organization (GO:0007005)	275	7	24.23	-	.29	1.19E-04	5.05E-03
amide metabolic process (GO:0043603)	479	12	42.20	-	.28	1.01E-07	9.24E-06
mitochondrial gene expression (GO:0140053)	149	2	13.13	-	.15	4.33E-04	1.49E-02
mitochondrial translation (GO:0032543)	119	1	10.48	-	.10	9.83E-04	2.80E-02
cellular respiration (GO:0045333)	106	0	9.34	-	< 0.01	2.13E-04	8.11E-03
aerobic respiration (GO:0009060)	98	0	8.63	-	< 0.01	5.05E-04	1.64E-02
