# Supplementary material for: Dbf4-dependent kinase promotes cell cycle controlled resection of DNA double-strand breaks and repair by homologous recombination
Source: Nat Commun. 2024 Apr 3;15:2890. doi: 10.1038/s41467-024-46951-z (PMC10991553; doi:10.1038/s41467-024-46951-z)
Supplement: Supplementary file 5 — Supplementary Data 2 [file 41467_2024_46951_MOESM5_ESM.xlsx]

## Sheet: Supplementary data 2
Supplementary Data 2
				strain	genotype	source/reference
				W303-1a	MATa ade2-1 ura3-1 his3-11,15 trp1-1 leu2-3,112 can1-100	Rothstein, 1983
				JD2042	W303-1a bob1-1::HIS3	John Diffley lab
				YKR101	W303-1a bob1-1::HIS3 dbf4∆::nat-NT2	this study
				YKR102	W303-1a bob1-1::HIS3 cdc7∆::nat-NT2	Reusswig et al., 2016
				YLG269	MATa, ade3::PGAL-HO, hmlΔ::pRS-1 hmrΔ::pRS-2 matHOcsΔ::pBR-1 ChrIV491kb::GFPHOcs-hphNT1 bob1-1::URA3	this study
				YLG271	MATa, ade3::PGAL-HO, hmlΔ::pRS-1 hmrΔ::pRS-2 matHOcsΔ::pBR-1 ChrIV491kb::GFPHOcs-hphNT1 ChrIV795kb::GFPHOinc-kanMX4 bob1-1::URA3	this study
				YLG337/YLG338	MATa, ade3::PGAL-HO, hmlΔ::pRS-1 hmrΔ::pRS-2 matHOcsΔ::pBR-1 ChrIV491kb::GFPHOcs-hphNT1 bob1-1::URA3 cdc7∆::nat-NT2	this study
				YLG341/YLG342	MATa, ade3::PGAL-HO, hmlΔ::pRS-1 hmrΔ::pRS-2 matHOcsΔ::pBR-1 ChrIV491kb::GFPHOcs-hphNT1 ChrIV795kb::GFPHOinc-kanMX4 bob1-1::URA3 cdc7∆::nat-NT2	this study
				YBP388	W303-1a pep4::LEU2	Princz et al., 2017
				YLP100	W303-1a pep4::hph-NT1 bob1-1::HIS3	Princz et al., 2017
				YLP101	W303-1a pep4::hph-NT1 bob1-1::HIS3 dbf4∆::nat-NT2	this study
				YSB260	YMV80 rad51∆::hphNT1	Bantele et al., 2017
				YLG102/YLG103	YMV80 bob1-1::URA3 rad51∆::hphNT1	this study
				YLG104/YLG105	YMV80 bob1-1::URA3 cdc7∆::kanMX4 rad51∆::hphNT1	this study
				YLG135/YLG136	MatA ade3::pGAL::HO bar1Δ::TRP1 hmlΔ::pRS-1 hmrΔpRS-2 100 pTDH3-OsTir1::LEU2 dbf4-3AID-nat-NT2	this study
				YLG275/YLG278	MatA ade3::pGAL::HO bar1Δ::TRP1 hmlΔ::pRS-1 hmrΔpRS-2 bob1-1::URA3	this study
				YLG348/YLG351	MatA ade3::pGAL::HO bar1Δ::TRP1 hmlΔ::pRS-1 hmrΔpRS-2 bob1-1::URA3 cdc7∆::nat-NT2	this study
				YLG512	MATalpha, ade5-1, his7-2, leu2-3,112:: p305L3 (LEU2), trp1-289, ura3-D, lys2::AluIR bob1-1::URA3	this study
				YLG515	MATalpha, ade5-1, his7-2, leu2-3,112:: p305L3 (LEU2), trp1-289, ura3-D, lys2::AluIR bob1-1::URA3 cdc7∆::nat-NT2	this study
				YLG510	MATalpha, ade5-1, his7-2, leu2-3,112:: p305L3 (LEU2), trp1-289, ura3-D, lys2::AluIR mre11H125N bob1-1::URA3	this study
				YLG480	W303-1a sae2::hph-NT1	this study
				YLG589/YLG590	W303-1a sae2::hph-NT1 ura3::sae2-9Myc::URA3	this study
				YLG592/YLG593	W303-1a sae2::hph-NT1 ura3::sae2-6A-9Myc::URA3	this study
				YLG595/YLG596	W303-1a sae2::hph-NT1 ura3::sae2-14A-9Myc::URA3	this study
				YLG579	W303-1a dna2-9Myc-hph-NT1	this study
				YLG557/YLG558	W303-1a dna2-S236A::URA3	this study
				YLG567/YLG572	W303-1a dna2-S236A-9Myc-hph-NT1/URA3	this study
				YLG575/YLG576	W303-1a exo1∆::hph-NT1	this study
				YLG559/YLG563	W303-1a dna2-S236A::URA3 exo1∆::hph-NT1	this study
				YJW16	W303-1a exo1∆::nat-NT2 sgs1∆::kan-MX4	this study
				YLG194	W303-1a pep4::LEU2 sae2-3FLAG-kan-MX4	this study
				YLG223	W303-1a pep4::LEU2 sae2-3FLAG-kan-MX4 ura3::pGAL-CBP-dbf4/cdc7::URA3	this study
				YSB517	MatA ade3::pGAL::HO bar1Δ::TRP1 hmlΔ::pRS-1 hmrΔpRS-2	Bantele et al., 2017
				YSB802	MatA ade3::pGAL::HO bar1Δ::TRP1 hmlΔ::pRS-1 hmrΔpRS-2 sae2-S267E::nat-NT2	this study
				YLG137	MatA ade3::pGAL::HO bar1Δ::TRP1 hmlΔ::pRS-1 hmrΔpRS-2 ura3::pGAL-CBP-dbf4/cdc7::URA3	this study
				YLG142	MatA ade3::pGAL::HO bar1Δ::TRP1 hmlΔ::pRS-1 hmrΔpRS-2 sae2-S267E::nat-NT2 ura3::pGAL-CBP-dbf4/cdc7::URA3	this study
				YLG243	MATa, ade3::PGAL-HO, hmlΔ::pRS-1 hmrΔ::pRS-2 matHOcsΔ::pBR-1 ChrIV491kb::GFPHOcs-hphNT1 bar1∆::TRP1	this study
				YLG245	MATa, ade3::PGAL-HO, hmlΔ::pRS-1 hmrΔ::pRS-2 matHOcsΔ::pBR-1 ChrIV491kb::GFPHOcs-hphNT1 ChrIV795kb::GFPHOinc-kanMX4 bar1∆::TRP1	this study
				YLG256	MATa, ade3::PGAL-HO, hmlΔ::pRS-1 hmrΔ::pRS-2 matHOcsΔ::pBR-1 ChrIV491kb::GFPHOcs-hphNT1 ChrIV795kb::GFPHOinc-kanMX4 bar1∆::TRP1 Sae2-S267E::nat-NT2	this study
				YLG308	MATa, ade3::PGAL-HO, hmlΔ::pRS-1 hmrΔ::pRS-2 matHOcsΔ::pBR-1 ChrIV491kb::GFPHOcs-hphNT1 ChrIV795kb::GFPHOinc-kanMX4 bar1∆::TRP1 ura3::pGAL-CBP-dbf4/cdc7::URA3	this study
				YLG283	MATa, ade3::PGAL-HO, hmlΔ::pRS-1 hmrΔ::pRS-2 matHOcsΔ::pBR-1 ChrIV491kb::GFPHOcs-hphNT1 ChrIV795kb::GFPHOinc-kanMX4 bar1∆::TRP1 Sae2-S267E::nat-NT2 ura3::pGAL-CBP-dbf4/cdc7::URA3	this study
				YLG457	MATa, ade3::PGAL-HO, hmlΔ::pRS-1 hmrΔ::pRS-2 matHOcsΔ::pBR-1 ChrIV491kb::GFPHOcs-hphNT1 ChrIV795kb::GFPHOinc-kanMX4 bar1∆::TRP1 yku80∆::nat-NT2	this study
				YLG459	MATa, ade3::PGAL-HO, hmlΔ::pRS-1 hmrΔ::pRS-2 matHOcsΔ::pBR-1 ChrIV491kb::GFPHOcs-hphNT1 ChrIV795kb::GFPHOinc-kanMX4 bar1∆::TRP1 ura3::pGAL-CBP-dbf4/cdc7::URA3 yku80∆::nat-NT2	this study
				YLG65	W303-1a bob1-1::HIS3 sae2-9Myc-kan-MX4	this study
				YLG158	W303-1a bob1-1::HIS3 mre11-9Myc-kan-MX4	this study
				YLG160	W303-1a bob1-1::HIS3 rad50-9Myc-kan-MX4	this study
				YLG162	W303-1a bob1-1::HIS3 xrs2-9Myc-kan-MX4	this study
				YLG164	W303-1a bob1-1::HIS3 sgs1-9Myc-kan-MX4	this study
				YLG166	W303-1a bob1-1::HIS3 top3-9Myc-kan-MX4	this study
				YLG168	W303-1a bob1-1::HIS3 rmi1-9Myc-kan-MX4	this study
				YLG126	W303-1a bob1-1::HIS3 dna2-9Myc-kan-MX4	this study
				YLG491	W303-1a bob1-1::HIS3 exo1-9Myc-kan-MX4	this study
				YLG170	W303-1a bob1-1::HIS3 rad9-9Myc-kan-MX4	this study
				YLG123	W303-1a bob1-1::HIS3 cdc7∆-nat-NT2 sae2-9Myc::kan-MX4	this study
				YLG172	W303-1a bob1-1::HIS3 cdc7∆::nat-NT2 mre11-9Myc-kan-MX4	this study
				YLG174	W303-1a bob1-1::HIS3 cdc7∆::nat-NT2 rad50-9Myc-kan-MX4	this study
				YLG176	W303-1a bob1-1::HIS3 cdc7∆::nat-NT2 xrs2-9Myc-kan-MX4	this study
				YLG178	W303-1a bob1-1::HIS3 cdc7∆::nat-NT2 sgs1-9Myc-kan-MX4	this study
				YLG495	W303-1a bob1-1::HIS3 top3-9Myc-kan-MX4 cdc7∆::TRP1	this study
				YLG180	W303-1a bob1-1::HIS3 cdc7∆::nat-NT2 rmi1-9Myc-kan-MX4	this study
				YLG130	W303-1a bob1-1::HIS3 cdc7∆::nat-NT2 dna2-9Myc-kan-MX4	this study
				YLG493	W303-1a bob1-1::HIS3 cdc7∆::nat-NT2 exo1-9Myc-kan-MX4	this study
				YLG182	W303-1a bob1-1::HIS3 cdc7∆::nat-NT2 rad9-9Myc-kan-MX4	this study
				YSDK8	W303-1a pep4::KanMx trp1::pGAL-CBP-dbf4/cdc7::TRP1	On et al., 2014
				YLG601/ YLG602/ YLG603	W303-1a cdc28-as1 dna2-9Myc-nat-NT2	this study
				YLG467	W303-1a cdc28-as1 sae2-9Myc-nat-NT2	this study
				LSY5474-8B	MATa RAD5 hml∆ hmr∆ ura3-1::P_ADH1-OsTIR1-9xMyc-URA3 exo1::kanMX sgs1-AID-hphMX dna2-AID-hphMX his3::P_lexO_4-HO-T_CYC1-P_ACT1-LexA-ER-B112-T_CYC1-HIS3MX	this study
				LSY5474-18D	MATa RAD5 hml∆ hmr∆ ura3-1::P_ADH1-OsTIR1-9xMyc-URA3 exo1::kanMX sgs1-AID-hphMX dna2-AID-hphMX his3::P_lexO_4-HO-T_CYC1-P_ACT1-LexA-ER-B112-T_CYC1-HIS3MX dbf4-3AID-natNT2	this study
				LSY5575-106C	MATa RAD5 hml∆ hmr∆ ura3-1::P_ADH1-OsTIR1-9xMyc-URA3 exo1::kanMX his3::P_lexO_4-HO-T_CYC1-P_ACT1-LexA-ER-B112-T_CYC1-HIS3MX mre11-H125N	this study
				LSY5575-82A	MATa RAD5 hml∆ hmr∆ ura3-1::P_ADH1-OsTIR1-9xMyc-URA3 exo1::kanMX his3::P_lexO_4-HO-T_CYC1-P_ACT1-LexA-ER-B112-T_CYC1-HIS3MX mre11-H125N dbf4-3AID-natNT2	this study
				LSY5602-1D	MATa RAD5 hml∆ hmr∆ ura3-1::P_ADH1-OsTIR1-9xMyc-URA3 exo1::kanMX his3::P_lexO_4-HO-T_CYC1-P_ACT1-LexA-ER-B112-T_CYC1-HIS3MX	this study
				LSY5575-91D	MATa RAD5 hml∆ hmr∆ ura3-1::P_ADH1-OsTIR1-9xMyc-URA3 exo1::kanMX his3::P_lexO_4-HO-T_CYC1-P_ACT1-LexA-ER-B112-T_CYC1-HIS3MX dbf4-3AID-natNT2	this study
				LSY5949-4A	MATa RAD5 hmlD hmrD ura3-1::pADH1-OsTIR1-9xMyc-URA3 exo1::kanMX sgs1-AID-hphMX dna2-AID-hphMX his3::plexO4-HO-tCYC1-pACT1-LexA-ER-B112-tCYC1-HIS3MX dbf4-3AID-natNT2 sae2-S267A	this study
				LSY5949-7C	MATa RAD5 hmlD hmrD ura3-1::pADH1-OsTIR1-9xMyc-URA3 exo1::kanMX sgs1-AID-hphMX dna2-AID-hphMX his3::plexO4-HO-tCYC1-pACT1-LexA-ER-B112-tCYC1-HIS3MX sae2-S267A	this study
				YCL88	MATa, ade3::PGAL-HO, hmlΔ::pRS-1 hmrΔ::pRS-2 matHOcsΔ::pBR-1 ChrIV491kb::GFPHOcs-hphNT1	this study
				YCL94	MATa, ade3::PGAL-HO, hmlΔ::pRS-1 hmrΔ::pRS-2 matHOcsΔ::pBR-1 ChrIV491kb::GFPHOcs-hphNT1 ChrIV795kb::GFPHOinc-kanMX4	this study
				YJH12/YJH13	W303-1a sae2::hph-NT1 ura3::sae2-S267A-9Myc::URA3	this study
				YJH14/YJH15	W303-1a sae2::hph-NT1 ura3::sae2-7A-9Myc::URA3	this study
				References
				Rothstein, R. J. One-step gene disruption in yeast. Methods Enzymol. 101, 202–211 (1983).
				Reusswig, K.-U., Zimmermann, F., Galanti, L. & Pfander, B. Robust Replication Control Is Generated by Temporal Gaps between Licensing and Firing Phases and Depends on Degradation of Firing Factor Sld2. Cell Rep. 17, 556–569 (2016).
				Princz, L. N. et al. Dbf4-dependent kinase and the Rtt107 scaffold promote Mus81-Mms4 resolvase activation during mitosis. EMBO J. 36, 664–678 (2017).
				Bantele, S. C., Ferreira, P., Gritenaite, D., Boos, D. & Pfander, B. Targeting of the Fun30 nucleosome remodeller by the Dpb11 scaffold facilitates cell cycle-regulated DNA end resection. eLife 6, 836 (2017).
				On, K. F. et al. Prereplicative complexes assembled in vitro support origin-dependent and independent DNA replication. EMBO J. 33, 605–620 (2014).
