# Supplementary material for: Dbf4-dependent kinase promotes cell cycle controlled resection of DNA double-strand breaks and repair by homologous recombination
Source: Nat Commun. 2024 Apr 3;15:2890. doi: 10.1038/s41467-024-46951-z (PMC10991553; doi:10.1038/s41467-024-46951-z)
Supplement: Supplementary file 6 — Supplementary Data 3 [file 41467_2024_46951_MOESM6_ESM.xlsx]

## Sheet: Supplementray data 3
Supplementary Data 3
			Name	Primer description	Sequence	Use
			2181	MATa HOcs + 0.6 kb fw	CGAATTGGCTATACGGGACG	RPA-ChIP
			2180	MATa HOcs + 0.6 kb rev	GGAGGCACCCAAGAAGGCG	RPA-ChIP
			1266	MATa HOcs + 1.1 kb fw	CTCGGCATATTTGTATTAACCCACT	RPA-ChIP
			1267	MATa HOcs + 1.1 kb rev	GTCCTCCGTCCAATCTGTGC	RPA-ChIP
			1268	MATa HOcs + 3 kb fw	GATATTGGCCTAGAACTGCCGG	RPA-ChIP
			1269	MATa HOcs + 3 kb rev	GCATGGGCACTTGCTAACCAAT	RPA-ChIP
			2186	MATa HOcs + 4.7 kb fw	CTTCATCTCATGCAAAGTGC	RPA-ChIP
			2187	MATa HOcs + 4.7 kb rev	GGGGCAATTGGTAAATTGCG	RPA-ChIP
			2188	MATa HOcs + 6 kb fw	CACTGCCTACTGTTGCCCC	RPA-ChIP
			2189	MATa HOcs + 6 kb rev	GCCTATTGGGGTAATAGAC	RPA-ChIP
			1270	MATa HOcs + 8 kb fw	GATGTTTACACAGGGCCCCC	RPA-ChIP
			1271	MATa HOcs + 8 kb rev	CGTTCTTAGTGGTCTGGAGTTC	RPA-ChIP
			1272	MATa HOcs + 10 kb fw	GAAGGAGACAGAGACAGAGGG	RPA-ChIP
			1273	MATa HOcs + 10 kb rev	GAAGGGAGGCAAAGACAAGGAG	RPA-ChIP
			1274	MATa HOcs + 15 kb fw	GTGGAGTTTGATGGTATCGACATC	RPA-ChIP
			1275	MATa HOcs + 15 kb rev	CGTTGGAACCATCTTGAGCCTC	RPA-ChIP
			1276	MATa HOcs + 20 kb fw	CATCGTTCTCTTCGTTCTCTTCG	RPA-ChIP
			1277	MATa HOcs + 20 kb rev	CACAAATATCTCTTCTCGACGGC	RPA-ChIP
			1278	MatA HOcs fw	GTGGCATTACTCCACTTCAAGTAAGAG	RPA-ChIP
			1281	MatA HOcs rev	CTTCCCAATATCCGTCACCACG	RPA-ChIP
			2507	Control Chr.V fw	TGATAGCTTCTGCAATCGTAGGGC	RPA-ChIP
			2508	Control Chr.V rev	TGGATCACGGTGCTAAGGAGGTTA	RPA-ChIP
			2505	Control Chr.VI fw	CTAAACGTGGCCGCATTTGGTAAG	RPA-ChIP
			2506	Control Chr.VI rev	ATCATCGCCGATTGGATAAGGGTG	RPA-ChIP
			2503	Control Chr.XV fw	ACTGCAACAAGACCTTCACTCAACT	RPA-ChIP/gene conversion
			2504	Control Chr.XV rev	GCAGGATGGTTTTCTGGTGAGGA	RPA-ChIP/gene conversion
			5290	Recombination fw	TGAAGAGATACGCCCTGGTTCCT	gene conversion
			5291	Recombination rev	CTGATTTACGCCCAGCGTTTTCC	gene conversion
			oRG46	MATa HOcs cutting fw	TCAATGATTAAAATAGCATAGTCGGGT	ssDNA accumulation
			oRG47	MATa HOcs cutting rev	CGTCAACCACTCTACAAAACCA	ssDNA accumulation
			oRG50	RsaIcs at HOcs +98 bp fw	TGGTGACGGATATTGGGAAGA	ssDNA accumulation
			oRG51	RsaIcs at HOcs +98 bp rev	CGCCACGACCACACTCTATA	ssDNA accumulation
			oRG52	RsaIcs at HOcs +640 bp fw	ACTTATCTTTATCTTATTCGCCTTCTTG	ssDNA accumulation
			oRG53	RsaIcs at HOcs +640 bp rev	GAGAAGACTTGTGGCGAAGA	ssDNA accumulation
			oRG54	ADH1 control fw	GTTAAGGGCTGGAAGATCGG	ssDNA accumulation
			oRG55	ADH1 control rev	TTGTTGGAAAGAACCGTCGT	ssDNA accumulation
			oRG235	RsaIcs at HOcs +5 kb fw	ACGAGGAAAATGGTGGGATA	ssDNA accumulation
			oRG236	RsaIcs at HOcs +5 kb rev	GAGCAAGAAGAAGGACGACT	ssDNA accumulation
			oRG751	MseIcs at HOcs -120 bp fw	TGGCATTACTCCACTTCAAGT	ssDNA accumulation
			oRG752	MseIcs at HOcs -120 bp rev	ACGTTTATTTATGAACTACAAATTGTTAGT	ssDNA accumulation
			oRG800	RsaIcs at HOcs +2.5 kb fw	AGCATTCGGTTCGGTTCAAA	ssDNA accumulation
			oRG801	RsaIcs at HOcs +2.5 kb rev	CGAATGGGTATATGGGTCTGG	ssDNA accumulation
