# Supplementary material for: Dbf4-dependent kinase promotes cell cycle controlled resection of DNA double-strand breaks and repair by homologous recombination
Source: Nat Commun. 2024 Apr 3;15:2890. doi: 10.1038/s41467-024-46951-z (PMC10991553; doi:10.1038/s41467-024-46951-z)
Supplement: Supplementary file 8 — Source Data [file 41467_2024_46951_MOESM8_ESM.xlsx]

## Sheet: Figure 1a
Figure 1a

## Sheet: Figure 1c
Figure 1c
										Experiment 1			Experiment 2			Experiment 3
						Plotted values:		bob1-1	0h	0.0001			0.000260616			0.00238586
								bob1-1	5h	1.94858e-05			0.000157955			0.0116773
								bob1-1	7h	3.95685e-05			7.83461e-05			0.00873747
								bob1-1	9h	7.31661e-06			6.70217e-05			0.0143482
								bob1-1	0h	0.0005716			0.000249779			0.0034323
								bob1-1	5h	1.16021			0.743802			0.809863
								bob1-1	7h	2.38275			1.78558			1.60571
								bob1-1	9h	2.17647			2.03727			1.95073
								bob1-1 cdc7∆	0h	9.29454e-05			0.00014863			0.0093304
								bob1-1 cdc7∆	5h	4.09213e-05			8.64494e-06			0.00512602
								bob1-1 cdc7∆	7h	6.46612e-05			9.09925e-05			0.00879226
								bob1-1 cdc7∆	9h	6.48392e-06			2.68143e-05			0.00409605
								bob1-1 cdc7∆	0h	0.000234341			9.79545e-05			0.00950954
								bob1-1 cdc7∆	5h	0.00948947			0.00511594			0.00810427
								bob1-1 cdc7∆	7h	0.0263859			0.0131481			0.0161408
								bob1-1 cdc7∆	9h	0.0314721			0.019037			0.0311893

## Sheet: Figure 2b
Figure 2b

## Sheet: Figure 2f
Figure 2f
					Plotted values:	mock	mock	XL413	XL413
						mock	zeocin	mock	zeocin
						1	81	4	3
						1	34	3	0
						2	31	3	1
						7	18	2	7
						9	18	0	5
						7	15	0	1
						10	18	3	6
						0	11	0	1
						3	9	0	2
						2	3	0	0
						4	1	0	22
						8	10	0	0
						6	6	0	2
						0	37	0	0
						1	4	0	1
						0	32	26	2
						3	23	0	0
						2	0	0	0
						0	17	0	54
						0	0	0	19
						1	0	0	14
						2	0	0	11
						1	3	0	10
						0	0	0	14
						1	1	0	0
						3	11	0	2
						1	5	0	11
						0	5	0	7
						0	0	0	2
						2	4	0	0
						10	3	0	0
						4	10	0	2
						2	5	0	0
						0	0	0	9
						0	0	0	4
						0	19	0	4
						0	71	0	5
						2	44	0	1
						2	29	0	3
						2	11	0	3
						0	10	0	12
						0	23	0	0
						0	53	0	8
						1	18	0	3
						0	14	0	0
						0	24	0	3
						4	15	0	2
						27	6	0	0
						7	19	0	1
						8	2	0	4
						11	25	2	0
						1	19	4	11
						3	12	2	20
						8	39	2	20
						14	20	8	13
						0	26	8	10
						0	17	7	15
						1	25	3	9
						13	25	5	37
						10	8	2	11
						5	35	17	16
						4	25	19	7
						1	47	26	7
						0	40	23	12
						4	45	4	13
						1	29	24	9
						0	11	34	19
						1	4	17	10
						9	9	17	3
						5	17	34	13
						0	15	57	4
						0	15	26	2
						0	33	20	10
						17	18	2	0
						7	6	2	12
						23	21	30	0
						16	6	87	0
						42	14	46	10
						23	15	10	2
						10	6	38	6
						24	12	22	3
						22	29	8	24
						17	59	9	2
						6	25	7	6
						22	24	16	20
						36	33	23	3
						22	15	42	8
						9	37	21	23
						13	45	69	2
						27	41	25	2
						22	28	101	0
						20	77	12	0
						12	4	4	4
						6	19	5	18
						8	5	12	4
						5	31	33	0
						9	44	25	12
						2	21	28	12
						10	25	18	13
						7	41	12	11
						10	28	27	10
						13	27	25	20
						15	40	18	13
						10	75	12	16
						21	25	18	2
						17	44	11	0
						6	50	67	13
						10	29	16	6
						22	60	20	3
						16	43	11	2
						29	35	12	5
						27	32	11	0
						40	65	93	4
						7	57	36	6
						5	22	45	0
						18	45	100	0
						34	22	0	14
						37	33	19	15
						42	73	9	1
						33	16	18	6
						58	33	16	69
						16	65	29	64
						25	61	26	39
						27	54	11	47
						40	36	41	33
						19	41	23	12
						13	34	29	30
						3	31	11	26
						8	22	24	37
						7	16	10	37
						16	4	38	12
						13	29	35	16
						18	21	41	61
						20	16	22	24
						12	32	22	35
						11	24	10	64
						6	36	7	17
						4	29	14	36
						25	38	6	52
						19	26	16	27
						16	6	6	38
						47	38	4	25
						69	40	15	34
						94	45	25	1
						119	56	14	40
						50	25	7	20
						89	68	2	27
						25	14	3	39
						34	66	46	21
						56	37	3	12
						39	55	8	44
						18	31	15	57
						32	40	7	36
						17	39	5	26
						20	36	1	29
						32	29	3	60
						38	83	44	30
						13	41	31	29
						20	50	17	35
						16	40	12	44
						9	35	16	14
						10	27	8	43
						26	55	18	6
						20	31	10	6
						32	48	0	65
						6	63	1	48
						10	62	14	69
						6	40	6	28
						18	58	6	46
						12	51		46
						5	63		26
							18		7
							59		34
							41		14
							31		41
							55		14
							71		38
							22		19
							40		13
							57		34
							73		47
							46		32
							27		18
							22		31
							58		43
							34		23
							25		21
							41		22
							39		35
							36		57
							47		0
							16		32
							42		31
							38		43
							39		24
							38		43
							43		15
							29		34
							36		29
							25		12
							21		14
							45		22
							22		17
							49		14
							22		16
							31		29
							37		24
							21		24
							25		17
							13		16
							40		16
							36		36
							37		7
							20		29
							0		7
							21		26
							1		24
							48		34
							12		50
							39		44
							41		20
							37		28
							75		42
							37		44
							54		1
							26		10
							69		41
							30		31
							33		36
							62		27
									51
									25
									8
									35
									32
									33
									10
									8
									39
									31
									56
									31
									57
									17
									39
									21
									14
									79
									21
									1
									35
									29
									67
									0
									74
									69
									6
									29
									27
									76
									26
									5
									32
									0
									32

## Sheet: Figure 2g
Figure 2g		Anti Myc for all blots
						same blot
						same blot (different exposures)
						same blot (different exposures)

## Sheet: Figure 3a
Figure 3a

## Sheet: Figure 3b
Figure 3b
			Time (min)	Sae2 - Mock			Sae2 - DDK
			0	0	0	0	0	0	0
			15	2	1	0	12.9	10.7	5.7
			30	7.8	3.3	5.1	25	27.3	22.6
			60	18	16.2	13.5	40.8	40.3	36.7

## Sheet: Figure 3c
Figure 3c
			Time (min)	Sae2 S267E - Mock			Sae2 S267E - DDK
			0	0	0	0	0	0	0
			15	18.9	13.2	7.5	32.1	26.2	22.5
			30	35.1	22.9	17.8	48.1	42.4	40.4
			60	45	41.1	36.1	59	58.1	54.9

## Sheet: Figure 3e
Figure 3e				calculations were done with the web tool FALCOR (https://lianglab.brocku.ca/FALCOR/)
						Experiment 1				Experiment 2				Experiment 3
						number viable cells (YPD) (N)	number recombinants (SC-Lys) (r)			number viable cells (YPD) (N)	number recombinants (SC-Lys) (r)			number viable cells (YPD) (N)	number recombinants (SC-Lys) (r)
				bob1-1	1	380000000	375000			445000000	550000			290000000	310000
				bob1-1	2	410000000	200000			405000000	715000			325000000	400000
				bob1-1	3	275000000	425000			475000000	490000			340000000	380000
				bob1-1	4	360000000	475000			x	x			230000000	370000
				bob1-1	5	335000000	345000			445000000	500000			305000000	480000
				bob1-1	6	370000000	355000			380000000	585000			300000000	315000
				bob1-1	7	340000000	400000			375000000	390000			260000000	425000
				bob1-1	8	315000000	380000			355000000	1010000			270000000	315000
				bob1-1 cdc7∆	1	x	x			51000000	4000			43000000	9300
				bob1-1 cdc7∆	2	21700000	2700			45500000	5400			x	x
				bob1-1 cdc7∆	3	19350000	3200			39000000	4350			33000000	5600
				bob1-1 cdc7∆	4	20650000	3000			55500000	4450			47500000	6400
				bob1-1 cdc7∆	5	20950000	3350			57000000	5350			44000000	13050
				bob1-1 cdc7∆	6	19250000	3100			54500000	4300			30500000	4300
				bob1-1 cdc7∆	7	19950000	4200			40500000	5750			22000000	6000
				bob1-1 cdc7∆	8	16550000	3500			47500000	5500			37000000	7650
				bob1-1 mre11H125N	1	480000000	12250			530000000	16300			235000000	12950
				bob1-1 mre11H125N	2	485000000	14600			630000000	16250			265000000	11350
				bob1-1 mre11H125N	3	480000000	11950			625000000	16200			295000000	12250
				bob1-1 mre11H125N	4	400000000	11750			480000000	12250			430000000	12200
				bob1-1 mre11H125N	5	450000000	13050			505000000	13400			515000000	15950
				bob1-1 mre11H125N	6	535000000	12950			450000000	12250			420000000	11650
				bob1-1 mre11H125N	7	375000000	11350			595000000	14250			380000000	11750
				bob1-1 mre11H125N	8	355000000	13000			450000000	14300			270000000	12200
							rate (*10^-7)	95% CI			rate (*10^-7)	95% CI			rate (*10^-7)	95% CI
						bob1-1	948	(917-978)		bob1-1	1038	(1006-1071)		bob1-1	1038	(1004-1072)
						bob1-1 cdc7∆	246	(215-278)		bob1-1 cdc7∆	138	(123-153)		bob1-1 cdc7∆	256	(229-283)
						bob1-1 mre11H125N	34	(31-37)		bob1-1 mre11H125N	30	(28-33)		bob1-1 mre11H125N	42	(39-46)
				calculations were done with the web tool FALCOR (https://lianglab.brocku.ca/FALCOR/)

## Sheet: Figure 3g 
Figure 3g
										strain	primers	time	ssDNA_fraction	replicate
				5474-8B: “WT” (exo1 sgs1-AID dna2-AID)						5474-18D	oRG50_oRG51	0	0	1
				5474-18D: “dbf4-3AID” (exo1 sgs1-AID dna2-AID dbf4-3AID)						5474-18D	oRG50_oRG51	1	0.174518	1
										5474-18D	oRG50_oRG51	2	0.489434	1
				oRG50_oRG51: RsaIcs at HOcs +98 bp						5474-18D	oRG50_oRG51	4	0.755583	1
										5474-8B	oRG50_oRG51	0	0	1
										5474-8B	oRG50_oRG51	1	0.307353	1
										5474-8B	oRG50_oRG51	2	0.668963	1
										5474-8B	oRG50_oRG51	4	0.966536	1
										5474-18D	oRG50_oRG51	0	0	2
										5474-18D	oRG50_oRG51	1	0.175672	2
										5474-18D	oRG50_oRG51	2	0.526479	2
										5474-18D	oRG50_oRG51	4	0.765382	2
										5474-8B	oRG50_oRG51	0	0	2
										5474-8B	oRG50_oRG51	1	0.296338	2
										5474-8B	oRG50_oRG51	2	0.651677	2
										5474-8B	oRG50_oRG51	4	0.913954	2
										5474-18D	oRG50_oRG51	0	0	3
										5474-18D	oRG50_oRG51	1	0.145115	3
										5474-18D	oRG50_oRG51	2	0.546068	3
										5474-18D	oRG50_oRG51	4	0.795587	3
										5474-8B	oRG50_oRG51	0	0	3
										5474-8B	oRG50_oRG51	1	0.273333	3
										5474-8B	oRG50_oRG51	2	0.649131	3
										5474-8B	oRG50_oRG51	4	0.93364	3
										5474-8B	oRG50_oRG51	0	0	4
										5474-8B	oRG50_oRG51	1	0.315106	4
										5474-8B	oRG50_oRG51	2	0.77087	4
										5474-8B	oRG50_oRG51	4	0.891249	4
										5474-18D	oRG50_oRG51	0	0	4
										5474-18D	oRG50_oRG51	1	0.169715	4
										5474-18D	oRG50_oRG51	2	0.567844	4
										5474-18D	oRG50_oRG51	4	0.863163	4
										5474-8B	oRG50_oRG51	0	0	5
										5474-8B	oRG50_oRG51	1	0.307213	5
										5474-8B	oRG50_oRG51	2	0.681388	5
										5474-8B	oRG50_oRG51	4	0.967477	5
										5474-18D	oRG50_oRG51	0	0	5
										5474-18D	oRG50_oRG51	1	0.263546	5
										5474-18D	oRG50_oRG51	2	0.610578	5
										5474-18D	oRG50_oRG51	4	0.859492	5
										5474-8B	oRG50_oRG51	0	0	6
										5474-8B	oRG50_oRG51	1	0.331041	6
										5474-8B	oRG50_oRG51	2	0.833793	6
										5474-8B	oRG50_oRG51	4	0.913867	6
										5474-18D	oRG50_oRG51	0	0	6
										5474-18D	oRG50_oRG51	1	0.182473	6
										5474-18D	oRG50_oRG51	2	0.693177	6
										5474-18D	oRG50_oRG51	4	0.874143	6

[truncated: 43 more sheets: Figure 3h, Figure 3j, Figure 3k, Figure 3l, Figure 4c, Figure 4d, Figure 4e , Figure 4f, Figure 5b, Figure 5d, Figure 5e, Supplementary Figure 1b, Supplementary Figure 2a, Supplementary Figure 2b, Supplementary Figure 2c, Supplementary Figure 2d, Supplementary Figure 2e, Supplementary Figure 2h, Supplementary Figure 2i, Supplementary Figure 2j …]
